# Supplementary material for: Candida species and oral mycobiota of patients clinically diagnosed with oral thrush
Source: PLoS One. 2023 Apr 17;18(4):e0284043. doi: 10.1371/journal.pone.0284043 (PMC10109505; doi:10.1371/journal.pone.0284043)
Supplement: S1 File — (XLSX) [file pone.0284043.s011.xlsx]

## Sheet: Chao-1 bc alpha diversity
Sample	1	4376	8752	13127	17502	21878	26253	30628	35004	39379	43754	48129	52505	56880	61255	65631	70006	74381	78757	83132
trim.HC1	1	389.542	444.834	489.229	511.838	522.782	536.048	550.189	557.146	568.911	573.534	579.353	#N/A	#N/A	#N/A	#N/A	#N/A	#N/A	#N/A	#N/A
trim.HC2	1	391.226	449.174	481.095	507.279	528.779	544.903	556.291	571.895	587.581	595.08	603.573	614.546	622.839	630.381	637.131	#N/A	#N/A	#N/A	#N/A
trim.HC3	1	374.275	425.833	454.375	477.19	486.017	492.272	498.672	500.261	501.097	498.155	#N/A	#N/A	#N/A	#N/A	#N/A	#N/A	#N/A	#N/A	#N/A
trim.HC4	1	289.13	346.078	397.557	425.375	462.135	481.942	500.078	513.37	523.645	531.728	537.148	543.654	552.758	#N/A	#N/A	#N/A	#N/A	#N/A	#N/A
trim.HC5	1	207.54	235.684	250.473	260.711	265.745	266.813	269.179	273.982	275.232	275.883	276.747	277.007	278.041	278.59	279.25	#N/A	#N/A	#N/A	#N/A
trim.HC6	1	285.224	327.428	348.935	367.246	375.945	386.626	391.061	391.441	388.457	389.611	389.391	387.89	387.76	386.105	385.222	#N/A	#N/A	#N/A	#N/A
trim.HC7	1	240.408	275.347	296.693	303.46	310.95	314.811	321.684	323.431	323.856	328.683	326.49	328.881	329.449	331.573	330.93	331.711	332.009	331.996	#N/A
trim.AT1	1	321.722	380.63	419.082	444.222	469.974	480.823	499.772	508.192	518.415	522.092	527.838	527.722	#N/A	#N/A	#N/A	#N/A	#N/A	#N/A	#N/A
trim.AT2	1	518.622	579.298	628.873	661.62	692.082	705.672	719.03	733.366	743.352	749.107	756.459	760.608	765.309	768.274	#N/A	#N/A	#N/A	#N/A	#N/A
trim.AT3	1	135.691	151.059	162.759	179.318	190.308	207.073	208.982	217.776	224.836	232.651	228.77	232.5	233.037	233.331	231.896	#N/A	#N/A	#N/A	#N/A
trim.AT4	1	232.159	271.949	291.595	304.261	318.588	320.899	328.158	328.679	332.648	335.462	336.705	338.319	337.748	340.486	339.304	340.131	340.449	#N/A	#N/A
trim.AT5	1	295.18	334.872	360.094	377.582	392.748	400.357	409.077	410.331	412.692	417.094	416.753	421.361	420.474	421.711	421.374	423.28	422.472	422.214	#N/A
trim.AT6	1	323.724	410.291	451.162	479.397	492.292	499.928	512.834	521.138	524.509	531.046	#N/A	#N/A	#N/A	#N/A	#N/A	#N/A	#N/A	#N/A	#N/A
trim.AT7	1	242.682	298.264	322.408	341.821	349.489	363.598	365.755	377.506	373.437	374.664	376.078	376.539	375.084	373.649	#N/A	#N/A	#N/A	#N/A	#N/A
trim.OT1	1	219.148	261.242	282.88	294.309	305.034	310.213	320.146	324.363	328.646	329.86	332.558	339.06	339.82	346.145	#N/A	#N/A	#N/A	#N/A	#N/A
trim.OT2	1	188.328	218.845	233.193	246.637	258.403	265.111	271.14	275.874	279.514	284.013	287.704	#N/A	#N/A	#N/A	#N/A	#N/A	#N/A	#N/A	#N/A
trim.OT3	1	51.482	73.2699	88.3839	99.6963	106.805	115.852	120.671	122.881	124.973	131.3	130.584	132.934	134.539	135.025	133.825	135.507	#N/A	#N/A	#N/A
trim.OT4	1	202.446	231.843	249.466	266.915	271.512	275.077	284.253	286.474	289.498	294.999	298.082	297.119	300.55	299.129	299.454	300.1	#N/A	#N/A	#N/A
trim.OT5	1	172.002	199.964	216.088	233.177	242.734	251.712	260.983	266.92	272.323	282.112	282.757	290.454	293.66	299.714	304.618	307.323	307.759	#N/A	#N/A
trim.OT6	1	199.364	228.024	245.114	257.318	274.947	281.074	289.431	293.476	297.866	298.224	300.524	300.924	300.701	#N/A	#N/A	#N/A	#N/A	#N/A	#N/A
trim.OT7	1	199.639	243.91	277.977	302.647	307.328	322.428	331.412	338.674	339.936	341.392	347.089	348.911	349.223	350.331	349.456	349.146	350.146	349.629	350.055
trim.OT8	1	82.5457	90.8079	94.3574	100.469	107.199	112.781	116.821	121.823	119.592	120.984	119.778	119.724	118.761	#N/A	#N/A	#N/A	#N/A	#N/A	#N/A
trim.OT9	1	140.87	169.751	186.924	200.522	213.783	221.545	228.025	230.493	236.495	239.206	239.722	243.005	242.764	#N/A	#N/A	#N/A	#N/A	#N/A	#N/A
trim.OT10	1	125.962	160.275	175.68	203.514	215.166	223.907	235.98	240.323	247.1	250.039	254.068	261.376	264.453	269.801	274.626	280.173	287.135	#N/A	#N/A
trim.OT11	1	238.667	268.657	284.958	303.047	317.444	336.908	349.532	356.561	367.334	374.757	380.002	380.353	383.18	#N/A	#N/A	#N/A	#N/A	#N/A	#N/A
trim.OT12	1	235.351	272.913	294.581	309.813	316.035	331.265	337.209	343	347.098	349.332	352.73	356.156	361.925	362.05	363.778	365.516	365.496	#N/A	#N/A
trim.OT13	1	206.879	242.56	265.35	273.537	282.856	288.7	293.387	297.831	303.202	305.38	309.785	313.855	316.59	320.88	323.545	326.675	330.063	333.059	#N/A
trim.OT14	1	292.94	361.811	401.845	430.27	455.019	467.627	483.258	490.465	496.673	499.974	499.65	500.965	#N/A	#N/A	#N/A	#N/A	#N/A	#N/A	#N/A
trim.OT15	1	214.385	260.669	285.391	301.023	309.203	320.869	326.602	332.291	334.414	338.421	338.549	339.29	339.19	337.755	339.054	337.187	#N/A	#N/A	#N/A
trim.OT16	1	165.431	200.63	221.606	231.592	243.613	250.742	257.408	261.839	266.555	269.477	273.247	276.038	278.898	280.948	283.517	#N/A	#N/A	#N/A	#N/A

## Sheet: Shannon alpha diversity
Sample	1	4376	8752	13127	17502	21878	26253	30628	35004	39379	43754	48129	52505	56880	61255	65631	70006	74381	78757	83132
trim.HC1	0	5.75201	5.79247	5.80235	5.81207	5.8112	5.81762	5.8199	5.82148	5.82315	5.82372	5.82532	#N/A	#N/A	#N/A	#N/A	#N/A	#N/A	#N/A	#N/A
trim.HC2	0	5.77412	5.80873	5.81779	5.82974	5.83417	5.83425	5.83694	5.83971	5.84117	5.8412	5.84295	5.84308	5.84427	5.84497	5.84503	#N/A	#N/A	#N/A	#N/A
trim.HC3	0	4.27607	4.31255	4.32361	4.3291	4.33331	4.33736	4.34109	4.34071	4.34312	4.34361	#N/A	#N/A	#N/A	#N/A	#N/A	#N/A	#N/A	#N/A	#N/A
trim.HC4	0	5.02189	5.04856	5.05945	5.06206	5.06726	5.06911	5.07089	5.07363	5.07456	5.07547	5.07684	5.07718	5.07748	#N/A	#N/A	#N/A	#N/A	#N/A	#N/A
trim.HC5	0	2.06502	2.09249	2.09376	2.10133	2.10239	2.10296	2.10484	2.10686	2.10353	2.10753	2.10799	2.10707	2.10693	2.10796	2.10829	#N/A	#N/A	#N/A	#N/A
trim.HC6	0	5.77066	5.79196	5.80163	5.8087	5.8104	5.81229	5.81323	5.81675	5.81567	5.81754	5.81751	5.81854	5.8193	5.81933	5.81971	#N/A	#N/A	#N/A	#N/A
trim.HC7	0	2.258	2.28465	2.29043	2.2891	2.2967	2.29841	2.30004	2.30107	2.30198	2.30247	2.30223	2.3028	2.30431	2.30291	2.30422	2.30366	2.30452	2.30514	#N/A
trim.AT1	0	6.55445	6.58221	6.59413	6.60166	6.60557	6.60664	6.60958	6.61076	6.61271	6.61249	6.61363	6.61466	#N/A	#N/A	#N/A	#N/A	#N/A	#N/A	#N/A
trim.AT2	0	5.8563	5.89863	5.92085	5.92943	5.93745	5.94016	5.94543	5.94597	5.94792	5.94724	5.95003	5.94928	5.95151	5.95201	#N/A	#N/A	#N/A	#N/A	#N/A
trim.AT3	0	1.76638	1.77504	1.77852	1.77961	1.78144	1.78486	1.78443	1.7833	1.78536	1.78551	1.78579	1.78604	1.78649	1.78737	1.78748	#N/A	#N/A	#N/A	#N/A
trim.AT4	0	1.90749	1.93216	1.94636	1.94706	1.95132	1.95204	1.95376	1.95296	1.95643	1.95735	1.95637	1.95714	1.95791	1.95786	1.95893	1.9586	1.95867	#N/A	#N/A
trim.AT5	0	2.59814	2.6211	2.62995	2.63973	2.64284	2.64349	2.64746	2.64893	2.64929	2.65193	2.65161	2.65332	2.65339	2.65381	2.65356	2.65353	2.65399	2.65413	#N/A
trim.AT6	0	6.27007	6.29986	6.30962	6.31491	6.32132	6.32392	6.32657	6.32669	6.32793	6.32919	#N/A	#N/A	#N/A	#N/A	#N/A	#N/A	#N/A	#N/A	#N/A
trim.AT7	0	2.07557	2.09126	2.10396	2.10774	2.10672	2.11158	2.11395	2.11661	2.11771	2.11702	2.11815	2.11783	2.11844	2.11922	#N/A	#N/A	#N/A	#N/A	#N/A
trim.OT1	0	2.2364	2.26117	2.26767	2.27214	2.27637	2.27548	2.27615	2.28043	2.27995	2.28046	2.28032	2.28165	2.28181	2.28201	#N/A	#N/A	#N/A	#N/A	#N/A
trim.OT2	0	3.39779	3.41067	3.41189	3.41951	3.42096	3.42473	3.42462	3.425	3.42694	3.42763	3.42769	#N/A	#N/A	#N/A	#N/A	#N/A	#N/A	#N/A	#N/A
trim.OT3	0	1.15465	1.15656	1.16162	1.16267	1.1626	1.16321	1.16273	1.16356	1.1641	1.16381	1.16453	1.16475	1.16505	1.16508	1.16493	1.16497	#N/A	#N/A	#N/A
trim.OT4	0	3.05307	3.07132	3.0816	3.08183	3.08662	3.08816	3.09116	3.09116	3.08996	3.09253	3.09322	3.09263	3.09377	3.09288	3.09402	3.09433	#N/A	#N/A	#N/A
trim.OT5	0	2.10882	2.12215	2.12794	2.13083	2.13209	2.13502	2.13654	2.1368	2.13924	2.1374	2.1382	2.1392	2.13933	2.13971	2.14018	2.14024	2.14044	#N/A	#N/A
trim.OT6	0	2.69302	2.71518	2.72188	2.72518	2.7284	2.72773	2.73073	2.73132	2.73174	2.73156	2.73237	2.73301	2.73302	#N/A	#N/A	#N/A	#N/A	#N/A	#N/A
trim.OT7	0	1.79029	1.80783	1.81337	1.81817	1.81683	1.82167	1.82155	1.82219	1.82392	1.82476	1.82376	1.82502	1.82555	1.82485	1.82558	1.82567	1.8264	1.82665	1.82677
trim.OT8	0	1.53609	1.54267	1.55072	1.54879	1.54897	1.54942	1.55056	1.55072	1.55128	1.55152	1.55141	1.55157	1.55128	#N/A	#N/A	#N/A	#N/A	#N/A	#N/A
trim.OT9	0	1.1754	1.18754	1.1948	1.19592	1.20156	1.19956	1.20041	1.20107	1.20216	1.20304	1.20325	1.20373	1.20423	#N/A	#N/A	#N/A	#N/A	#N/A	#N/A
trim.OT10	0	0.944457	0.955487	0.959423	0.962362	0.963895	0.962889	0.964583	0.966022	0.967356	0.968254	0.968378	0.968319	0.968879	0.969585	0.968839	0.969329	0.969756	#N/A	#N/A
trim.OT11	0	2.51525	2.53796	2.54822	2.54926	2.55463	2.55946	2.55604	2.55885	2.56089	2.56137	2.56024	2.56154	2.56205	#N/A	#N/A	#N/A	#N/A	#N/A	#N/A
trim.OT12	0	1.93121	1.95535	1.96032	1.96455	1.96718	1.97101	1.97159	1.97254	1.9735	1.97268	1.97468	1.97437	1.9755	1.97583	1.97599	1.97675	1.97698	#N/A	#N/A
trim.OT13	0	2.08222	2.10016	2.11316	2.11796	2.12027	2.12376	2.12419	2.12547	2.12598	2.12516	2.12551	2.12648	2.12589	2.12693	2.12748	2.12749	2.1279	2.1279	#N/A
trim.OT14	0	4.60518	4.63324	4.64318	4.64475	4.6519	4.65525	4.65531	4.65741	4.65687	4.65858	4.66127	4.66035	#N/A	#N/A	#N/A	#N/A	#N/A	#N/A	#N/A
trim.OT15	0	2.17291	2.18926	2.19595	2.19696	2.20294	2.20376	2.20567	2.20716	2.20982	2.21012	2.21161	2.21098	2.21088	2.21119	2.21184	2.21186	#N/A	#N/A	#N/A
trim.OT16	0	1.46287	1.48558	1.49354	1.4985	1.49569	1.49613	1.49685	1.50057	1.49808	1.50104	1.50143	1.50158	1.50221	1.50206	1.50209	#N/A	#N/A	#N/A	#N/A
