# Supplementary material for: Candida species and oral mycobiota of patients clinically diagnosed with oral thrush
Source: PLoS One. 2023 Apr 17;18(4):e0284043. doi: 10.1371/journal.pone.0284043 (PMC10109505; doi:10.1371/journal.pone.0284043)
Supplement: S2 File — (XLSX) [file pone.0284043.s012.xlsx]

## Sheet: Bray-Curtis
Sample	PCo 1	PCo 2	PCo 3	PCo 4	PCo 5	PCo 6	PCo 7	PCo 8	PCo 9	PCo 10	PCo 11	PCo 12	PCo 13	PCo 14	PCo 15	PCo 16	PCo 17	PCo 18	PCo 19	PCo 20	PCo 21	PCo 22	PCo 23	PCo 24	PCo 25	PCo 26	PCo 27	PCo 28	PCo 29	PCo 30
trim.HC1	-0.53035	-0.285041	0.374007	0.0540704	0.0335143	0.000158944	-0.00236023	-0.103262	0.0615413	0.0461605	-0.012937	0.00883483	-0.00938809	-0.0138537	0.0111135	0.0385122	-0.0157015	-0.00409248	-0.00768846	-0.0211873	0.0480784	-0.0137558	0.000120859	0.00900535	-0.00820126	0.0115632	0.00186433	-0.00220943	0.000679046	2.19861e-09
trim.HC2	-0.523909	-0.279593	0.353463	0.0585881	0.0467971	-0.00259484	-0.00218717	-0.13434	0.0973755	0.0869918	-0.000497115	-0.00275118	-0.0318656	0.0436451	0.0189343	0.00286326	0.0388012	-0.0309343	0.00995381	0.0203278	-0.0402516	0.00668464	-0.00192462	-0.00546503	0.00502552	-0.00476525	-0.000511201	0.000862238	-0.000463667	2.19861e-09
trim.HC3	-0.53183	-0.297541	0.190984	0.0175261	-0.151338	0.0461679	-0.0283789	0.098309	-0.294079	-0.00285008	0.00391612	-0.0497905	0.000680765	0.016484	-0.014228	0.0333476	-0.00205409	0.00492135	0.00556709	0.00546873	-0.00576283	0.00390169	0.00227952	-0.000283356	0.000220278	-0.000189376	0.000260611	6.84794e-05	-3.0499e-05	2.19861e-09
trim.HC4	-0.418985	0.50761	0.0254052	0.182432	0.0350194	0.126542	-0.370608	0.0732585	0.0355289	-0.00877771	-0.00804879	0.00896177	0.00943269	-0.000494553	-0.000203253	0.000106099	-0.0027716	-0.00130839	-0.00114877	-0.00231618	-0.00186442	0.00261308	0.000585669	0.000292397	4.45154e-05	0.000392894	6.96372e-05	-0.000165962	2.53643e-05	2.19861e-09
trim.HC5	0.318535	0.014353	0.0227601	0.00305628	-0.0184125	0.0227037	-0.000909939	-0.0286361	0.0134279	0.00256546	0.00563822	-0.0251459	0.0100758	-0.0138719	-0.00571074	0.00353647	0.00450178	0.0160859	0.0230707	0.0135534	-0.00877495	0.00434151	-0.00523939	0.00189156	-0.0430597	-0.00727482	0.000840236	0.000698266	0.000232671	2.19861e-09
trim.HC6	-0.532519	-0.172452	-0.0696754	-0.253237	-0.200186	0.0105298	0.0100155	0.233591	0.189772	-0.0318163	-0.0094002	-0.0608257	-0.00168848	0.020658	-0.00160538	-0.0111433	-0.00889128	0.0140254	0.00449731	-0.000995867	0.000543072	-0.000788025	0.00251126	-0.000125128	0.000421107	-0.000843192	-0.000509909	0.000380082	0.000250305	2.19861e-09
trim.HC7	0.307982	0.0277295	0.0271646	-0.000438373	-0.0704347	0.0399986	0.00287305	-0.0609293	0.0236641	-0.00317123	0.0429529	0.00294705	0.0149616	-0.00717845	-0.0438399	0.014014	0.000593375	0.00200456	-0.0387033	0.0205711	-0.00616838	-0.010546	0.0301889	-0.00969829	5.44528e-05	0.00583101	0.0117212	0.00862564	0.00362317	2.19861e-09
trim.AT1	-0.424891	0.489052	0.044354	0.130696	0.0736756	0.261149	0.318291	0.0834458	0.00120665	0.00461647	-0.0045475	0.00947324	0.00261817	0.00495639	-0.000252799	0.000642775	-1.10502e-05	-0.00776157	-4.67584e-05	-0.000369882	0.000373775	0.00136399	3.49561e-05	0.000862262	-8.28437e-05	-9.70962e-05	0.000463622	-0.000236959	-9.27099e-05	2.19861e-09
trim.AT2	-0.264662	-0.242615	0.36536	0.0444385	0.165125	-0.0581532	0.0215951	0.00362552	0.0170425	-0.146649	0.0177737	0.0593806	0.0403787	-0.0504419	-0.0469678	-0.0362926	-0.0205277	0.0392019	-0.00403804	-0.0176847	-0.0108953	0.00443223	0.0022809	-0.000998721	0.00358947	-0.00979688	-0.00315589	0.00182387	-0.00023706	2.19861e-09
trim.AT3	0.302655	0.0422072	0.020091	-0.012856	-0.0207062	0.0199839	0.0116574	-0.0197276	0.00309358	-0.0337603	-0.00556232	-0.0292266	-0.0746353	-0.0734931	0.0563793	0.0304898	-0.0197768	0.0154859	0.0165572	-0.02312	-0.0284556	0.00937309	-0.00109971	-0.00441724	0.0021296	0.0178015	-0.00901262	0.00195548	0.0025921	2.19861e-09
trim.AT4	0.316073	0.0204552	0.0245626	0.00130751	-0.0495633	0.0319288	-0.000631925	-0.0447371	0.0126473	-0.0103784	0.0207625	-0.01549	0.0131698	-0.00481811	-0.0265911	0.0061093	0.00380167	0.0049163	-0.00906301	0.02329	-0.00389591	-0.0118165	0.00267345	0.00710426	0.00580481	-0.00416329	-0.00698555	-0.0202174	0.00440817	2.19861e-09
trim.AT5	0.283286	-0.00972782	0.0699666	-0.00857766	-0.088183	0.0498467	-0.00151286	-0.0469217	0.0159392	-0.0292701	0.0223381	0.0125856	0.00597761	0.0136792	-0.0445361	-0.00932882	-0.00014203	0.016848	-0.0110501	0.00543735	0.0019027	0.0126143	-0.0382919	-0.015188	0.00464763	0.010523	0.0122589	-0.00300172	-0.00136901	2.19861e-09
trim.AT6	-0.401534	0.40677	0.0160025	-0.499587	0.0918084	-0.00123246	-0.0293311	-0.148738	-0.0752945	-0.000402082	-0.0140446	0.0330452	0.0085842	-0.00860565	0.00219079	0.00347677	0.00328084	-0.00771995	-0.00247867	-0.00034049	-0.000409471	0.000588072	-0.000496986	0.00109593	-0.000241842	-0.000966904	0.000491127	-0.000169172	-0.000262549	2.19861e-09
trim.AT7	0.292914	-0.0165085	0.0444206	-0.000203503	0.02494	-0.0165074	-0.00266286	0.030688	-0.0127683	0.0173033	-0.0526226	-0.0352724	0.0738848	0.00227987	0.000626684	0.000170568	-0.0384432	-0.0567198	0.00261278	-0.00528723	0.000965507	-0.0360086	-0.0174181	-0.0140207	0.00219401	-0.00558862	-0.00778404	0.00656756	0.00260632	2.19861e-09
trim.OT1	0.114382	-0.159408	-0.248941	-0.0203804	0.0139924	-0.025499	-0.000853952	0.142746	0.0149602	0.0507235	0.0025022	0.157905	0.0151519	-0.0473562	0.000402304	0.104671	0.0394866	-0.00242111	-0.0068367	0.00103663	-0.0030779	-0.00204885	-0.0051962	-0.000597422	0.00122798	-0.00435041	-8.58633e-05	9.58356e-05	-0.000596184	2.19861e-09
trim.OT2	0.200106	0.0192185	0.00346181	-0.0467688	0.262271	-0.125411	-0.00684355	0.15554	-0.0166576	0.0553911	0.157257	-0.0226623	-0.0469975	0.0469932	-0.0239807	-0.00162356	-0.0314409	-0.0145597	0.0122734	0.00579312	0.00389226	0.00375452	0.000126586	0.000574171	-0.0008805	0.00515805	-0.000170654	-0.000636382	0.000216985	2.19861e-09
trim.OT3	0.317124	0.0200595	0.00991958	0.0095271	-0.042063	0.0383857	-0.00634563	-0.0565677	0.00437668	-0.0346377	0.00814713	-0.0133068	-0.0950204	0.0342576	0.0445438	0.0343438	-0.0248568	0.00222897	-0.0326482	-0.00913848	0.025569	0.0216086	0.00152937	-0.0137621	0.00261172	-0.0199524	-0.00302793	0.000950144	-7.48019e-05	2.19861e-09
trim.OT4	0.28667	0.0111866	0.0210821	0.000958426	0.0650796	-0.0129622	0.00793712	-0.00422372	-0.00873119	0.0935889	-0.0184265	-0.0154678	0.1074	0.0624279	0.0696192	0.0015466	-0.00193237	0.0851976	-0.00436744	-0.0108701	-0.00249414	0.00162994	0.00419547	-0.0029779	0.00453281	0.00142506	-0.000880005	3.99633e-05	-0.000303439	2.19861e-09
trim.OT5	-0.18804	-0.177502	-0.472679	0.0557721	0.0626531	-0.00738995	0.00492674	-0.065287	-0.000877595	-0.00467095	-0.122842	0.0592443	-0.0390153	0.0464217	-0.036086	0.0015278	-0.0753352	0.012478	0.0228978	0.0257448	-0.00469528	0.00365928	0.00431309	0.00389848	0.000905187	0.00337141	0.00141271	-8.26835e-05	1.82575e-05	2.19861e-09
trim.OT6	0.266257	0.0058838	-0.00929767	-0.00376682	0.15286	-0.0701775	-0.000148346	0.0830637	-0.0237301	0.0282505	-0.13977	-0.0684032	-0.0582113	0.00129831	-0.0614638	-0.0259927	0.0750037	0.0100049	-0.0182981	-0.0159254	0.0085414	0.00199567	0.00238395	-0.00404334	-0.000829884	0.0023454	-0.00159945	-0.000116674	0.00049688	2.19861e-09
trim.OT7	0.241413	-0.0770248	-0.0743322	-0.00451981	-0.141101	0.0665769	-0.0124278	-0.0164972	-0.0356436	0.00636923	0.0358529	0.120114	-0.0393257	0.068557	-0.0018367	-0.0766345	0.0175083	-0.0114687	0.00189495	-0.052245	-0.00791465	-0.016279	0.00257841	0.00677634	-0.00441809	0.0013453	-0.00216912	0.000217053	0.0006813	2.19861e-09
trim.OT8	-0.461731	-0.1575	-0.537774	0.0539205	-0.0225126	0.0263444	0.000993066	-0.0858533	-0.0103979	0.123066	0.0661084	-0.0535199	0.00952518	-0.0898451	-0.0181867	-0.056742	-0.00519962	0.00826253	-0.0142011	-0.0135965	0.00345513	0.00529498	-0.00316031	-0.00309165	0.00258133	-0.00577751	-0.001653	0.000532683	-0.000436837	2.19861e-09
trim.OT9	0.325031	0.0109024	0.00892219	0.00649278	0.0323999	-0.00370461	-0.00367118	0.00724206	-0.00140032	-0.0159089	-0.0166658	-0.0605061	-0.0349936	-0.0337248	0.0298286	0.0156074	-0.0162132	-0.00401216	0.0144778	-0.0195517	-0.0153881	-0.0338589	0.00625542	0.00614717	0.00519403	-0.00685516	0.0164855	-0.00510236	-0.00495614	2.19861e-09
trim.OT10	-0.326042	-0.179579	-0.495009	0.0629525	0.108964	-0.0256963	0.00671956	-0.0578829	-0.00967014	-0.164221	0.0368225	-0.0415674	0.0386477	0.0380488	0.0593187	0.00978239	0.0506244	-0.0229064	-0.00748149	0.00292944	0.00463373	-0.00411486	-0.000948777	-0.00162562	-0.00329424	0.00553031	0.00123762	-0.000747417	0.000440685	2.19861e-09
trim.OT11	0.191556	-0.111664	0.163191	-0.0145181	0.00998104	-0.0193886	-0.00777029	0.109829	-0.04195	0.00915912	-0.0374097	0.0640765	-0.00870022	-0.0500477	0.0883641	-0.0956868	-0.000684357	-0.0202593	-0.0105247	0.0457399	0.0133478	0.00701224	0.00194944	-0.000291814	-0.000157375	0.00255812	0.00411242	-0.00121796	5.9874e-05	2.19861e-09
trim.OT12	0.307598	0.0122689	0.0387361	0.00107581	-0.0680202	0.0397445	-0.00208559	-0.0428477	0.0149038	-0.0175373	0.0208998	-0.00547818	0.0106849	0.00242158	-0.0278637	0.00171698	0.00146179	-0.00453842	-0.020746	0.0251642	0.00392333	-0.00944908	0.00868952	-0.000764145	-0.000730306	0.00840605	-0.0162898	0.00110777	-0.00811631	2.19861e-09
trim.OT13	0.316389	0.0220063	0.0230523	0.00428663	-0.0560494	0.0383631	-0.00580727	-0.054518	0.0117243	-0.0106541	0.0191855	0.000577301	0.0215771	-0.0131788	-0.0186133	-0.00387315	0.0337556	-0.00346313	0.0929035	0.00408757	0.0286152	0.00983937	0.0104335	-0.00710703	0.0113013	-0.00251244	0.00015403	0.00217541	0.000157101	2.19861e-09
trim.OT14	-0.407178	0.503237	0.0185566	0.149752	-0.171929	-0.382877	0.0813952	-0.0242343	-0.00867112	-0.00544837	0.00488956	0.0181469	-0.0177649	0.00179332	0.00417242	-0.0012621	0.00489812	0.0131482	0.00273861	0.0060118	0.00150713	-0.0088998	-0.00239736	-0.00151199	-0.000101125	-0.000794575	-0.000366459	0.000607001	7.99379e-05	2.19861e-09
trim.OT15	0.294342	0.0344096	0.0277523	0.022015	-0.0536488	-0.0923345	0.0235142	0.00669369	0.0155657	0.00876765	-0.0354974	-0.018692	0.0864812	0.00118291	-0.0105985	0.00928824	-0.0224471	-0.0635216	-0.0118235	-0.0308092	-0.00753904	0.0447112	0.00915076	0.0101771	-0.000644561	0.00206581	0.00319395	-0.00336748	-0.000991074	2.19861e-09
trim.OT16	0.329359	0.0188059	0.014491	0.00598583	-0.0249338	0.025505	-0.00538165	-0.0328292	0.00710183	-0.0128007	0.0132246	-0.0371862	-0.0116255	0.00180492	-0.00292935	0.00682604	0.0127114	0.0108774	-0.00830062	0.0182823	0.0022391	0.00214692	-0.0161076	0.0381444	0.0101559	-0.0043892	-0.000364397	0.0105641	0.00136211	2.19861e-09

## Sheet: Euclidean
Sample	PCo 1	PCo 2	PCo 3	PCo 4	PCo 5	PCo 6	PCo 7	PCo 8	PCo 9	PCo 10	PCo 11	PCo 12	PCo 13	PCo 14	PCo 15	PCo 16	PCo 17	PCo 18	PCo 19	PCo 20	PCo 21	PCo 22	PCo 23	PCo 24	PCo 25	PCo 26	PCo 27	PCo 28	PCo 29	PCo 30
trim.HC1	-23464.9	15113.9	7349.66	972.314	283.368	-3204.39	1192.03	-518.119	74.2671	-318.435	-82.0311	26.834	11.7985	17.3077	-485.965	81.2637	354.668	-287.83	-239.294	-197.33	-18.1744	203.687	-3.17088	-1.71834	-18.8208	111.311	58.0934	124.722	21.2167	0.00011607
trim.HC2	-23834.9	14666.7	9437.46	1408.62	651.76	-4147.36	2803.89	-1154.48	263.651	47.9215	-51.2492	-372.746	-27.9234	278.488	-488.472	-104.106	-510.393	-494.553	-257.956	81.145	11.1419	-112.29	12.2259	-14.9385	-0.273208	-80.0407	-46.3934	-93.7311	-16.4996	0.00011607
trim.HC3	-25962.7	10640.3	6949.05	361.319	888.849	12022.1	1602.09	-477.472	201.836	160.958	27.8371	-94.6625	-12.3493	18.0923	62.5497	-7.56425	-26.2106	-4.35484	1.10977	0.516378	0.626009	-0.911653	-0.275448	-1.0629	-0.394601	-0.183855	0.685085	-0.348999	0.0186281	0.00011607
trim.HC4	-22516.6	18739.9	-10153.2	-8267.33	-4111.15	-330.02	5628.94	-2173.15	821.256	677.189	76.5526	-1135.02	709.697	-555.708	250.864	125.183	80.5918	10.0228	0.878707	5.69567	-28.382	14.4883	0.245469	0.54027	0.204283	0.424071	-0.0959188	0.133425	-0.0514929	0.00011607
trim.HC5	21176	-1657.86	-120.854	-151.296	-212.916	116.409	-164.925	84.7515	554.342	220.854	121.649	206.052	-265.911	-16.949	47.259	-408.08	401.002	-159.885	108.675	-199.167	-105.986	60.7719	250.253	-314.391	224.054	-71.4207	6.33714	3.68018	-3.50634	0.00011607
trim.HC6	-28736.8	2745.74	2157.26	64.9783	896.568	-1509.88	-1771	2708.54	-1237.25	1717.28	172.114	68.3943	600.422	-764.717	3227	101.337	-42.3449	-57.9307	-15.8506	-18.0374	-6.93804	-15.7527	-0.843455	6.56267	7.83368	-1.79186	-0.452008	0.243172	0.126836	0.00011607
trim.HC7	26200.9	-3925.14	-267.669	1036.75	-1437.18	112.045	362.129	-536.863	861.305	812.051	-98.634	122.958	-85.2327	153.843	243.168	-1081.92	-114.933	-279.398	289.622	177.781	230.884	239.336	-433.405	-77.92	4.3856	-15.5891	12.8381	-0.594792	-0.824129	0.00011607
trim.AT1	-22036.5	17616.2	-3958.03	-3306.89	-2085.91	4.65459	-1516.43	778.979	-232.628	-2187.06	-668.915	3940.81	-1260.74	1122.85	249.009	-111.508	-356.771	-40.1203	4.43593	19.3847	-20.3816	-10.9881	-1.95816	0.503521	0.0795393	-1.04557	0.344561	-0.174836	0.133556	0.00011607
trim.AT2	-13055.7	13930.8	6613.47	967.059	170.328	-2827.89	1234.39	-652.571	269.377	-138.616	66.7808	31.8102	-152.729	52.0849	-127.61	-113.447	176.358	917.646	713.38	168.308	50.4183	0.835359	68.7688	-38.2952	-58.3879	2.36264	-10.3732	-4.89179	-1.3252	0.00011607
trim.AT3	20830.6	-1285.99	117.499	-2117.17	2469.11	78.4553	-165.07	916.806	253.724	-355.118	368.662	-22.7903	-714.572	-86.6503	35.3166	583.034	586.472	-73.8457	-299.212	915.378	48.6829	86.3461	72.8168	-13.8595	-13.4699	-13.5406	-4.48007	6.65271	3.75157	0.00011607
trim.AT4	24765.5	-3255.04	-129.44	427.803	-772.9	153.982	281.85	-267.855	723.598	542.271	205.929	157.955	-203.428	79.3533	103.804	-728.395	45.8814	-172.915	116.518	-12.8606	-0.0514834	-34.6019	133.784	193.945	55.98	57.5366	-176.949	64.0693	-6.58996	0.00011607
trim.AT5	25629.4	-3486.31	556.085	-82.6672	179.79	-170.25	812.825	-220.429	706.096	552.569	351.43	2.56134	-384.944	83.427	218.531	-750.296	-480.952	842.057	-814.475	-114.965	21.0943	78.9389	-5.76108	-14.6163	8.52886	-1.13214	7.05274	0.151174	-0.450737	0.00011607
trim.AT6	-21754.9	17305.5	-2381.17	-2362.91	-1966.98	108.45	-4957.63	3744.57	-1510.8	2956.01	1031.54	-1441.36	-514.804	994.246	-1500.25	-118.584	-162.878	13.7492	20.7256	11.7668	0.368969	-2.81301	0.110515	-3.10593	-2.752	0.180674	0.29505	-0.322996	-0.0246889	0.00011607
trim.AT7	13421.4	1508.58	-116.978	2250.14	-3279.49	52.3325	-759.399	-730.537	852.526	1295.22	25.428	1456.14	1144.66	-167.712	-354.108	799.6	455.22	46.7804	-148.135	-151.702	645.599	-243.77	-11.5393	-15.304	7.28117	-6.46383	-0.790621	-1.43104	0.806406	0.00011607
trim.OT1	-3845.53	-13998.6	-402.065	-401.84	248.02	-29.8518	378.23	914.986	-62.6397	302.203	-394.185	661.445	397.6	-18.6125	-309.412	-466.942	625.022	-61.4309	0.443291	-221.553	-56.6914	184.037	104.303	172.508	-164.743	-205.305	28.9943	-0.969513	1.67457	0.00011607
trim.OT2	307.183	7342.6	-268.985	-169.835	-1155.25	180.804	-3010.04	1307.51	100.658	-1481.01	-1375.2	-57.6585	162.447	-3563.71	-915.249	-291.808	-330.648	-14.7011	8.4101	43.4295	-5.44031	-22.3721	3.72614	0.865233	-0.595604	-0.614941	0.920379	-1.33829	0.231846	0.00011607
trim.OT3	28508.9	-4582.18	295.914	-2812.38	3461.13	13.7757	634.1	1030.57	400.09	-872.185	783.32	-725.712	-814.837	5.67702	108.285	1245.88	-739.24	-63.9651	229.135	-265.484	299.094	314.826	83.615	70.7757	36.2145	-8.4614	0.816605	-16.1452	2.54215	0.00011607
trim.OT4	12969.2	1707.35	-366.36	1151.39	-2469.22	181.081	-1825.23	-40.0212	1032.59	-793.9	-4887.87	-2002.34	94.9997	1326.85	476.655	313.158	12.9999	40.1101	-31.3867	-4.2014	-19.8974	-16.7914	15.0915	9.69105	-3.30287	1.42799	1.75988	-0.519622	0.258308	0.00011607
trim.OT5	-33398.7	-28105.4	-1742.52	6078.5	-8640.54	-2.31712	1158.55	542.326	243.86	-1311.67	1435.28	-1023.68	-2124.33	-172.693	221.085	328.518	56.3377	10.3418	-22.368	12.1045	-21.61	-12.1466	-10.8699	-3.67692	-1.25385	-0.405968	0.179605	-1.62517	0.359538	0.00011607
trim.OT6	6585.09	4266.5	-302.18	255.395	-1475.77	214.844	-2079.85	1187.48	418.353	-3700.3	2252.71	-1063.86	3085.2	911.153	159.716	-271.722	-28.6559	2.9541	-23.3759	36.7414	-22.9079	-19.9511	-7.89759	-1.75225	-0.422193	-1.51206	0.573368	-2.33154	0.194118	0.00011607
trim.OT7	24067.3	-12577.9	11.5672	-1611.43	2179.47	-13.466	1501.6	563.723	446.035	176.323	319.871	-301.974	-362.033	173.145	47.8486	77.9461	-648.304	-134.997	140.57	45.5845	-73.9572	-384.648	-9.62221	-96.1351	-134.106	-65.8742	38.3867	114.92	-13.5903	0.00011607
trim.OT8	-38901.2	-20901.6	-667.343	-3063.86	3407.44	-419.838	-5989.97	-6394.9	1900.75	234.67	555.321	-320.759	-213.473	29.8612	95.2319	-11.5142	-45.6467	-2.52217	2.47053	3.29049	0.35351	-2.59355	0.330893	-0.231541	0.121608	0.140279	-0.00611527	0.0495652	0.0177066	0.00011607
trim.OT9	18284.1	-286.568	65.0493	-1650.34	1637.93	90.5663	-459.951	775.855	263.389	-351.369	276.199	127.127	-493.189	-170.434	-36.7265	401.212	618.716	-17.3668	-71.4996	-294.493	-196.13	17.2199	-122.098	-95.7502	-151.26	97.6189	-34.416	-45.0388	-74.4591	0.00011607
trim.OT10	-42998.7	-44681	-609.95	-2219.82	3316.29	-471.359	2900.12	2776.59	-1161.56	237.946	-1314.05	755.479	1373.13	253.127	-878.849	-101.754	-99.4156	91.6182	25.2604	64.9438	45.3948	4.06611	-25.7318	-40.831	72.2312	76.2218	-14.8607	-14.8538	1.04088	0.00011607
trim.OT11	11074.6	3123.4	2122.03	-1498.76	2104.47	-782.197	295.799	492.652	236.515	-385.698	303.452	-41.67	-545.16	-76.8693	-206.636	506.77	418.03	184.071	25.9408	-120.603	-270.009	-203.949	-290.982	183.74	241.189	-57.8125	26.6386	2.11077	5.93747	0.00011607
trim.OT12	26196.7	-3846.72	31.9221	412.07	-635.359	19.9655	553.506	-354.138	756.044	666.9	278.614	148.59	-237.952	114.773	142.11	-777.532	-41.1373	-214.219	161.878	82.2322	6.18052	-115.51	208.87	170.836	26.9757	123.779	137.873	-63.8843	-15.6601	0.00011607
trim.OT13	22569.5	-2278.09	-173.115	270.966	-953.944	252.82	-10.3889	-3281.97	-8550.02	-362.883	-152.258	-125.531	73.4642	2.63114	-11.0881	48.6786	-11.7883	3.04231	-1.47592	2.69513	0.74907	-0.0231236	-0.455112	-0.262059	0.142849	-0.0651281	0.0421388	-0.0109328	-0.0122306	0.00011607
trim.OT14	-22430.9	18619.7	-11595	8998.59	8367.76	-0.515389	1289.09	-26.2561	-205.961	-515.819	-9.39846	-534.876	-430.422	61.7267	-67.2327	-237.117	95.3648	-1.95266	-12.4366	-36.5056	107.362	-38.4854	1.07772	-1.22993	0.490573	-0.993946	-0.143316	-0.176597	0.11701	0.00011607
trim.OT15	16096.7	428.603	-2464.73	6190.81	-2225.66	213.882	-79.7173	-1360.01	1099.51	2109.09	68.4113	1525.59	1642.58	-56.5323	-362.509	970.602	-477.983	20.0993	62.3877	140.084	-463.085	155.754	1.89761	2.73064	-4.67298	4.00763	0.830543	0.460472	-0.387676	0.00011607
trim.OT16	24255.1	-2887.48	12.678	-1130.18	1159.99	93.2115	160.458	363.431	481.079	64.6095	312.693	32.8894	-451.979	-28.0512	55.6636	-0.889987	190.638	-100.505	25.6229	-174.181	-158.308	-122.71	-32.5066	-77.6184	-131.258	57.2435	-33.701	-68.8039	94.9542	0.00011607

## Sheet: Jaccard
Sample	PCo 1	PCo 2	PCo 3	PCo 4	PCo 5	PCo 6	PCo 7	PCo 8	PCo 9	PCo 10	PCo 11	PCo 12	PCo 13	PCo 14	PCo 15	PCo 16	PCo 17	PCo 18	PCo 19	PCo 20	PCo 21	PCo 22	PCo 23	PCo 24	PCo 25	PCo 26	PCo 27	PCo 28	PCo 29	PCo 30
trim.HC1	-0.50927	0.435383	-0.189534	0.021678	-0.077006	0.0923592	-0.0774131	0.000317396	-0.0843316	-0.107711	0.00623735	-0.0235415	-0.00112321	0.021556	-0.00297711	-0.0108321	0.00164338	-0.00315827	-0.00707251	0.0034945	0.113011	-0.00750188	0.00516506	-0.000321636	-0.00130421	-0.00119031	0.00083029	-0.000302245	2.63103e-05	-1.06118e-08
trim.HC2	-0.502147	0.415289	-0.18432	0.0232376	-0.0827384	0.109125	-0.0925761	-2.56193e-06	-0.122561	-0.162976	-0.00337064	-0.0423484	-0.0140117	0.0375116	-0.0148047	-0.00989841	-0.00114772	-0.00108442	0.0011614	-0.00639909	-0.0995553	0.00585855	-0.0037627	0.000422087	0.00227477	0.000977978	-0.000632727	0.000249916	1.64419e-05	-1.06118e-08
trim.HC3	-0.48426	0.239799	-0.183344	0.10388	0.0391673	-0.162188	0.128378	0.02389	0.408914	-0.0251516	-0.0258416	-0.0203777	-0.0304802	-0.00221463	0.0126787	0.00229089	0.019647	-0.0123484	0.00916259	-0.00816243	-0.00679425	-0.00168164	0.000775013	-0.000915444	0.00558202	-0.00086833	0.000669961	-0.00030541	-6.62505e-06	-1.06118e-08
trim.HC4	-0.386272	-0.0685739	0.45442	-0.00734157	-0.190453	0.0263907	0.148056	0.44671	-0.0304688	0.0103306	0.0147303	-0.00387052	-0.00208124	-0.0036861	-0.00297494	-0.00358873	-0.00726618	0.00108504	0.000483285	-0.00116453	0.000115953	0.000255141	0.000276479	-0.000386866	-0.000625896	0.000167689	-0.000167926	-4.98492e-06	-7.89405e-05	-1.06118e-08
trim.HC5	0.329043	0.0208483	0.0109654	0.0550079	-0.00721082	0.0169294	-0.0070004	0.000571135	-0.00779469	-0.00171817	-0.00254169	0.00999071	-0.00943766	-0.00719343	0.00189208	0.0209475	0.00256189	-0.0627247	0.00485165	-0.0113971	0.00292588	-0.059171	-0.0655626	-0.00201276	0.0023068	0.0162427	-0.00271556	-0.00170682	-0.00385842	-1.06118e-08
trim.HC6	-0.470793	-0.0174869	-0.114073	0.134813	0.312101	-0.294651	0.211416	-0.000195211	-0.249419	0.0505588	-0.00524969	0.0013914	-0.018752	0.0109165	0.0337419	0.0117064	0.0298891	-0.00274298	0.00839955	0.00102685	-0.000628824	-0.00216826	-0.000885875	2.17188e-05	0.000910073	-0.000864971	-6.11302e-05	0.000200421	0.000303135	-1.06118e-08
trim.HC7	0.314805	0.0237313	0.0248523	0.132744	-0.0108355	0.026281	-0.0196287	-0.00181518	-0.0129726	0.0158586	-0.0488569	0.0179981	-0.0406091	-0.0431881	-0.012524	-0.0220372	0.0297202	0.0260208	-0.0258288	-0.0758598	0.00784887	0.0490768	-0.0309169	0.0276694	-0.00297639	-0.0268164	0.00974141	-0.000245249	-0.00110565	-1.06118e-08
trim.AT1	-0.389356	-0.0547708	0.443476	0.000177274	-0.141766	0.154971	0.310117	-0.352656	-0.00430667	-0.00837132	0.00923198	-0.00891982	-0.00274226	-0.000845097	-0.00538055	-0.00730525	-0.00685682	0.00169842	-0.000349843	0.00120749	0.000338229	0.000562169	-0.000485546	-0.000735206	-0.000420961	0.000103946	-0.000309042	5.34667e-05	-1.19725e-05	-1.06118e-08
trim.AT2	-0.317276	0.37206	-0.151712	-0.148135	-0.0581102	0.0702215	-0.045916	-0.0162258	-0.0193406	0.321409	0.000666372	0.0600746	0.0414167	-0.121206	-0.00724043	0.0301806	-0.0310416	0.00370928	0.0240419	0.00360481	-0.0122156	0.000574501	9.10207e-06	0.000213823	-0.00195596	-0.000192711	0.000124623	3.67949e-06	-8.23388e-06	-1.06118e-08
trim.AT3	0.303543	0.0155712	0.0274261	0.0410297	0.00229099	0.0151671	-0.00380793	-0.0047767	-0.00103044	0.0248851	-0.0166092	-0.0242372	0.13784	0.0928065	0.0442648	0.0115751	-0.0127552	-0.0699575	0.0442022	-0.0657163	-0.0047118	-0.0230101	0.0447506	0.0269229	-0.00885936	0.00224296	0.001589	-0.00339934	-0.00207959	-1.06118e-08
trim.AT4	0.329097	0.0228089	0.0174684	0.10618	-0.00977583	0.0216884	-0.0143361	4.89447e-05	-0.00821222	0.011669	-0.02716	0.00836754	-0.0258723	-0.0292472	-0.0109148	-0.00893927	0.0158688	-0.00472221	-0.0127015	-0.0257946	0.00298003	0.00315878	0.0114845	-0.00267113	0.00931946	0.0198484	-0.00119438	0.0349892	0.00254965	-1.06118e-08
trim.AT5	0.298025	0.0553084	0.00741744	0.137961	-0.00480596	0.0186907	-0.00904012	0.000326496	-0.00534617	0.0406509	-0.0315717	0.0110722	-0.0193712	-0.0267779	-0.00889089	-0.0247573	0.0206638	0.0392702	-0.114987	0.00305737	-0.0132639	-0.0469376	0.0318275	-0.0294287	-0.00313036	-0.0116964	0.00841232	-0.00375006	-0.00280647	-1.06118e-08
trim.AT6	-0.373973	-0.0588736	0.364581	-0.0123132	0.494132	0.235694	-0.171231	0.0261683	0.077866	-0.00681572	0.0299018	-0.013564	0.00784331	-0.00781299	-0.0147527	-0.00642661	-0.0177142	0.00250941	-0.00184614	0.00116427	0.000636206	0.00124872	-0.000983716	-0.000854701	-0.000377015	0.000288283	-0.000321249	7.78837e-06	-2.31733e-05	-1.06118e-08
trim.AT7	0.293954	0.0344717	-0.0108723	-0.077033	0.00571837	-0.022459	0.0110296	-0.000276448	0.00916493	-0.013629	0.130873	0.0611679	-0.0672522	0.0168655	-0.00217445	-0.071786	-0.0144438	0.0243436	0.0212321	0.0596964	-0.00668651	-0.0436924	0.00329666	0.0415419	0.013467	-0.0126695	0.0131281	0.00296698	0.00219098	-1.06118e-08
trim.OT1	0.0750308	-0.204378	-0.184086	-0.15895	0.0359592	-0.0889741	0.0752111	0.00425736	-0.0146965	-0.0824071	0.0373055	-0.0783937	0.0496178	-0.0907957	-0.151833	0.00236874	-0.136894	-0.0227498	-0.0210868	-0.0198437	0.00545676	0.0109044	0.00680923	-0.00176933	0.0189827	0.00135908	0.00350385	-0.00136848	-0.00166164	-1.06118e-08
trim.OT2	0.114277	-0.0166231	0.00753501	-0.397068	0.0538731	-0.0295644	0.0269007	0.00625461	-0.00539497	-0.0386451	-0.288442	0.0454359	-0.069498	0.0329082	0.0406991	-0.0574507	-0.004751	-0.00200435	-0.00332766	0.00403413	0.00195141	-0.00292508	0.00145556	0.00101373	-0.00263432	0.00130022	-0.000880689	-0.000141226	-5.91044e-05	-1.06118e-08
trim.OT3	0.311176	0.0108573	0.0148279	0.09873	-0.0133959	0.0288729	-0.0120415	0.00391851	-0.000827755	0.0153227	-0.072425	-0.0593875	0.0903914	0.0568361	0.0517488	0.0392627	-0.00418752	0.100718	0.0546892	0.0504984	0.00473789	0.025838	-0.00333589	-0.00818958	0.0287127	0.00451461	0.00970308	0.000432401	-0.00418134	-1.06118e-08
trim.OT4	0.259595	0.011486	0.00600173	-0.106859	0.00440388	0.00395504	0.00201109	-0.00443964	0.00305078	-0.0662661	0.0817835	0.0804076	-0.153225	0.00758178	0.0743823	0.208716	-0.0432358	0.0131092	-0.0036243	-0.0161282	0.00127545	0.00812702	0.0119941	-0.00307341	-0.00391704	0.00100714	0.00191284	-0.00176538	-0.000220213	-1.06118e-08
trim.OT5	-0.266897	-0.435723	-0.261346	-0.021643	-0.0701243	0.0699748	-0.048834	-0.00404741	0.00381283	0.0112622	0.0621997	-0.13995	-0.017668	-0.0767547	0.202774	-0.0617068	-0.0320826	-0.00965305	-0.021915	-0.00239649	-0.000995627	0.00383443	-0.0030172	0.000445467	-0.00125984	0.000913012	-0.00210833	0.000277214	0.000180801	-1.06118e-08
trim.OT6	0.215797	-0.0204251	-0.0120362	-0.266476	0.019165	-0.0288162	0.0252586	0.00164995	0.00758898	-0.0697943	0.078124	-0.0959451	0.0911471	-0.0910816	-0.0318881	0.0454926	0.188775	0.0243342	0.000559816	0.00371077	-0.00096368	-0.00177955	0.00144486	0.00239003	-0.0078978	0.00151107	-0.000672339	-5.42435e-05	9.0119e-06	-1.06118e-08
trim.OT7	0.262685	-0.0422271	-0.063909	0.150988	0.00197293	-0.0151838	0.0200563	0.00734432	0.0194387	-0.0332755	-0.0675905	-0.0827964	0.010015	-0.0392156	-0.0493463	0.0187414	-0.0706713	0.0626274	0.0351954	0.0420627	-0.00185567	-0.0077627	-0.00479345	0.00721752	-0.0502615	0.00127776	-0.00320873	0.00214398	0.00123086	-1.06118e-08
trim.OT8	-0.441815	-0.450246	-0.228302	0.0889128	-0.0564322	0.0524422	-0.0417541	-0.00272658	0.0134888	-0.0929117	-0.0319397	0.275409	0.115393	-0.0419205	-0.0123328	0.0119659	0.0237818	0.0116891	0.00951576	0.00771522	-0.0018046	-0.00233114	0.000157466	-0.00096397	-0.0018751	-0.000147781	-0.000198205	8.85285e-06	0.000144007	-1.06118e-08
trim.OT9	0.327789	0.00993353	0.00126619	-0.033461	-0.00216977	0.00233228	0.00465732	0.00245721	0.000473414	-0.00302341	0.0143003	-0.0157017	0.0759779	0.0541866	0.0179182	0.00307826	-0.0177361	-0.043856	0.0413387	-0.0147152	-0.000101926	-0.00546341	-0.0171728	-0.0437227	0.000299849	-0.0195782	0.0148452	-0.000928562	0.0065234	-1.06118e-08
trim.OT10	-0.365298	-0.443587	-0.25553	-0.00921219	-0.0766397	0.087332	-0.0632589	-0.00532221	0.00808112	0.143058	-0.00742423	-0.0820331	-0.107599	0.16426	-0.119676	0.0319726	0.0537263	0.00101792	0.00482886	-0.00285006	0.00281647	-0.0039085	0.000128371	0.000461859	0.000393239	-0.000714146	0.000584894	2.466e-05	0.000149477	-1.06118e-08
trim.OT11	0.187992	0.129571	-0.0587196	-0.144058	0.0263713	-0.062646	0.0516622	0.00294188	0.0401217	0.04227	0.13021	0.0650818	0.103281	0.160679	0.0210974	-0.0388014	-0.03521	0.0261042	-0.0847887	0.0113457	-0.000441813	0.0333672	-0.0181148	0.000467877	-0.0134538	0.0074926	-0.00945297	0.00298569	-0.000425165	-1.06118e-08
trim.OT12	0.322499	0.0329863	0.015434	0.123629	-0.00987302	0.019156	-0.0118436	0.000634696	-0.00753307	0.0208886	-0.0274033	0.0084787	-0.023535	-0.0257492	-0.0136829	-0.0246954	0.0157527	0.0278008	-0.0248493	-0.0161915	0.00271523	0.0122417	0.00432991	0.00895182	0.0102388	0.0340853	0.00213487	-0.0223481	0.00561515	-1.06118e-08
trim.OT13	0.312699	0.0198513	0.020083	0.10606	-0.0114546	0.0247311	-0.0154132	0.00235135	-0.0072091	0.00830946	-0.0210993	0.0099145	-0.0307699	-0.0252656	-0.0113712	0.00304129	0.0319897	-0.153549	-0.0173815	0.0870027	-0.0013569	0.047594	0.00994001	0.00123466	-0.00374525	-0.00133697	0.00318041	-0.00193449	-0.00137628	-1.06118e-08
trim.OT14	-0.378891	-0.0715239	0.446243	-0.00467632	-0.151956	-0.342079	-0.338328	-0.12418	0.00166542	0.00467866	-0.00710624	-0.0201045	0.0156302	-0.00125387	-0.00220974	0.012393	-0.0120979	-0.000538965	-0.0104018	0.00358206	9.38908e-05	-0.00147775	-0.00184749	0.00195348	0.00027087	-0.000254808	0.000483112	0.000332666	0.000297627	-1.06118e-08
trim.OT15	0.288271	0.0189052	0.0233165	-0.0145895	-0.0104524	-0.0498737	-0.033494	-0.0161687	-0.00672947	-0.0109654	0.120869	0.0710688	-0.115825	-0.0144817	-0.0215507	-0.128382	0.0163542	0.0179117	0.0879177	-0.0268072	0.00285395	0.0174973	0.013841	-0.0284113	-0.00786478	0.00462598	-0.00816624	-0.0035772	-0.00338973	-1.06118e-08
trim.OT16	0.339969	0.0155768	0.0124709	0.0767893	-0.00995482	0.0201197	-0.00883651	0.00298938	-0.00549209	0.00250935	-0.0318005	-0.0146879	0.0113014	-0.00741848	-0.00467178	0.0228745	-0.00228098	0.00514081	0.00258047	0.0102228	0.00161867	-0.0103276	0.00319348	0.00252843	0.0198012	-0.0216282	-0.0407545	-0.00284509	0.0020557	-1.06118e-08

## Sheet: Unweighted UniFrac
Sample	PCo 1	PCo 2	PCo 3	PCo 4	PCo 5	PCo 6	PCo 7	PCo 8	PCo 9	PCo 10	PCo 11	PCo 12	PCo 13	PCo 14	PCo 15	PCo 16	PCo 17	PCo 18	PCo 19	PCo 20	PCo 21	PCo 22	PCo 23	PCo 24	PCo 25	PCo 26	PCo 27	PCo 28	PCo 29	PCo 30
trim.HC1	0.191607	0.13801	-0.127636	-0.0466041	-0.0855796	-0.0203317	0.0961052	0.00363294	-0.0233613	0.0587785	-0.0499955	0.00121632	-0.0024186	0.000320351	-0.00114627	-0.00999636	-0.00986535	0.0116426	0.0221581	-0.0329453	-0.0107869	-0.00336997	0.00659829	-0.0471583	-0.0175099	-0.0278638	-0.000974517	-0.00257363	-0.00364504	4.39737e-09
trim.HC2	0.187763	0.128754	-0.120432	-0.0610767	-0.0392278	0.0236408	0.089082	0.0314325	0.00331515	0.0128987	-0.0401054	-0.0119235	-0.0278675	0.0483509	-0.00416614	0.00403158	0.00589352	-0.0185707	0.000289842	0.0272276	0.041655	0.0104018	0.0279734	0.017511	0.0162087	0.0321435	0.0116492	0.00841537	0.000568416	4.39737e-09
trim.HC3	0.19429	0.18462	-0.0425104	-0.00593074	0.0349334	-0.0921562	0.0706877	-0.0151545	-0.00595819	0.00398969	0.0875329	0.0298445	0.00797762	-0.0587474	0.0282436	0.00416054	-0.00785894	0.0134763	-0.0393401	-0.0363791	-0.0156907	0.00397676	0.0118584	0.0223608	0.0154857	0.00874351	-0.0121551	-0.00231218	0.00973137	4.39737e-09
trim.HC4	-0.381743	0.0301101	-0.11429	0.00220883	-0.00811863	0.109536	-0.0162073	0.0299987	-0.0793009	0.0340069	0.111735	-0.00502071	0.0298556	-0.00455252	-0.045484	0.00813297	-0.0103008	-0.0126574	-0.00298525	-0.00717499	0.025371	-0.000819225	0.0267227	-0.00194235	-0.0113295	-0.00298102	-0.00192133	-0.00575438	-0.000116076	4.39737e-09
trim.HC5	0.0469932	-0.110313	0.0280587	0.0626222	0.0105414	0.00847109	0.00123062	0.119361	0.0969839	0.00377621	0.0385292	0.0182821	0.00297397	0.0100701	-0.00512401	0.0612628	-0.0258165	0.0184565	0.0187978	0.0231833	-0.0383946	0.00405466	0.0312063	-0.0253815	0.0092993	0.00416279	-0.010844	0.0111627	-0.00375512	4.39737e-09
trim.HC6	-0.129212	0.178486	0.0866204	-0.0340277	-0.0301285	-0.0196824	-0.063404	0.00035164	-0.061293	-0.0306306	-0.0101561	-0.0558711	-0.0850591	0.0268938	0.0245355	-2.14049e-05	-0.00187974	0.0198809	0.0300583	-0.0154651	-0.0371303	0.0457836	0.032191	0.00791413	-0.0168492	0.00859379	-0.00495676	-0.0078343	0.000674309	4.39737e-09
trim.HC7	-0.00802303	0.0258735	0.190358	-0.0275263	-0.0445882	0.0704858	0.0274586	0.0530406	-0.0170274	0.0263822	-0.0385344	-0.0023599	0.030995	0.0334892	-0.000860177	-0.00419859	0.070701	0.028148	-0.000430912	-0.0333102	0.0104476	-0.0409335	0.00439902	0.0211894	0.00947478	-0.00597154	-0.0163955	0.00583403	0.00496962	4.39737e-09
trim.AT1	-0.3974	-0.0311611	-0.0879401	0.0367628	-0.0107589	-0.0569677	0.00791728	0.0500531	0.0153388	-0.0143376	0.00185015	-0.0299432	0.00018732	0.0240668	0.0132847	-0.0888736	0.0121996	0.027768	-0.0151024	0.0250607	-0.0202655	-0.00314686	-0.0137953	-0.0146148	0.0242872	-0.00627309	0.00764162	0.00854485	0.0107687	4.39737e-09
trim.AT2	0.0112083	0.218299	0.0212965	-0.00237959	-0.101335	-0.0580384	-0.0715778	0.0332913	0.0654125	0.0221595	0.00742205	-0.0895288	-0.0277469	-0.0506705	-0.025937	0.00343393	-0.0171339	-0.0437109	-0.00380426	0.0117587	0.0314847	-0.0306479	-0.0264125	0.00290421	-0.00811542	-0.00174824	-0.0112291	0.00325668	-0.000339125	4.39737e-09
trim.AT3	-0.126157	0.00509401	0.154596	-0.0511612	0.0209573	-0.0336328	0.0698141	0.0500605	-0.054512	-0.0271281	-0.0133662	-0.0172923	0.0270259	-0.0654824	-0.0360028	0.0443861	-0.0141859	0.00438825	0.0276566	-0.0046848	-0.00702485	-1.73123e-05	-0.0209465	-0.00354871	0.00508074	0.00358981	0.0301422	0.000862584	0.00288244	4.39737e-09
trim.AT4	0.0477902	0.0504274	0.0254985	0.00507434	0.0792923	0.0239925	0.018728	0.0949084	-0.0425089	-0.0689695	-0.0262445	0.0226245	0.0131782	0.0165112	0.0562358	-0.00774791	-0.0385681	0.001517	-0.0453582	0.014636	0.0258629	0.00148662	-0.0333053	-0.0130863	-0.0458382	0.00574162	-0.00820104	-0.00290253	0.000247197	4.39737e-09
trim.AT5	0.0846266	0.12006	0.0525475	-0.110489	0.141639	-0.0241688	-0.0109421	-0.0547292	0.0128969	-0.00209457	0.0849146	-0.0142896	-0.0447402	0.0451458	0.00810219	0.0174021	0.0568077	0.00575046	-0.0192888	0.0185837	0.00582968	-0.0320368	-0.00576801	-0.030027	0.0013568	-0.00702028	0.010364	0.001061	-0.00672336	4.39737e-09
trim.AT6	-0.386099	0.0210994	-0.0169853	0.0611069	0.0654648	-0.00126715	0.0611638	-0.044164	0.0632264	-0.0190654	-0.061783	0.00239555	0.000877294	-0.0338652	-0.0146573	0.00458186	0.0528674	-0.0433867	-0.0372269	-0.0299041	-0.0151454	0.0216314	0.012696	-0.00227499	-0.017524	0.00786776	-0.00362541	0.00710978	-0.00973824	4.39737e-09
trim.AT7	0.0684905	0.18667	-0.110645	0.0660327	0.0210718	0.0806982	-0.005369	0.00107867	-0.0169059	-0.0527897	-0.0180749	0.0300921	-0.0515744	-0.0294542	-0.0372832	-0.00959237	-0.00682158	0.0469917	0.0102444	0.00823348	-0.0263143	-0.0247275	-0.0379598	0.0279164	0.0193967	-0.00182735	-0.00182717	-0.00149644	-0.0122929	4.39737e-09
trim.OT1	0.0717362	-0.11851	0.0398139	0.104768	0.0953397	-0.0548907	0.0343966	-0.0236409	0.029524	0.0355599	0.0178455	-0.0130123	0.00460503	0.07518	-0.0671754	-0.035083	-0.0413629	-0.00382418	0.033921	-0.0386722	0.00010949	-0.0133635	-0.0201979	0.00776438	-0.0161074	0.0159615	-0.00144512	-0.00887821	0.000764913	4.39737e-09
trim.OT2	-0.0175556	-0.200445	0.0694231	-0.0611957	-0.176108	0.0267367	-0.00243077	-0.0210644	0.0306831	-0.0276379	0.0192399	0.0189888	0.00062076	0.00124053	0.00715828	-0.0187938	-0.0090672	0.00227865	-0.0403003	-0.0161296	-0.00557221	-0.00429498	-0.010423	-0.0269743	0.0219922	0.0218765	0.00254696	-0.0231146	-0.00708655	4.39737e-09
trim.OT3	0.13921	-0.154323	0.0248692	0.126818	0.0564719	0.0197456	0.0178528	-0.00655553	-0.0825968	-0.00230597	0.00563054	-0.0349353	-0.014763	-0.0128672	0.0374111	1.52457e-05	0.0154921	-0.049475	0.0286609	-0.00194966	0.0211581	0.0299315	-0.0208681	-0.0223008	0.0461996	-0.00411062	-0.0125269	0.00098032	-0.00241793	4.39737e-09
trim.OT4	0.108992	-0.134361	-0.065157	0.0159971	-0.0908821	-0.0812097	-0.0117269	0.00613344	-0.0437424	-0.0568131	0.0133283	-0.0280751	0.0528444	0.0676987	-0.01362	0.0448812	0.0107364	-0.0210535	-0.0350343	0.0038651	-0.0220848	0.012125	-0.0073502	0.035224	-0.000763941	-0.0219389	0.0041079	0.00272423	-0.00647909	4.39737e-09
trim.OT5	0.0482873	-0.186168	0.0265649	-0.0546875	-0.0723562	0.0396367	0.000448064	-0.100383	-0.0105694	-0.0576144	0.0403289	0.00704237	-0.00889474	-0.0106486	0.0114311	-0.0224924	-0.0371802	0.00639894	0.0190294	-0.0180171	0.00364156	-0.00644231	-0.00332024	-0.00340935	-0.0170764	0.00442404	-0.0015995	0.0350047	0.000551463	4.39737e-09
trim.OT6	-0.0277675	-0.126119	0.0325727	0.114856	-0.0909028	-0.00529124	0.0563584	-0.0155948	0.0442588	0.0536488	0.0521877	0.0350227	-0.0372703	-0.0174136	0.0419353	0.00434814	0.0462998	0.0228865	0.0281496	0.0340075	0.0237243	0.0238776	-0.0191501	0.0233138	-0.0316769	-0.00818853	0.00820852	-0.00660002	0.000236847	4.39737e-09
trim.OT7	0.0325276	-0.210303	-0.154561	-0.0598262	0.0193996	-0.0355016	-0.112992	0.0606685	-0.0110555	0.00123488	-0.0201444	0.0611551	-0.0208609	-0.0153937	0.0250158	0.0130351	0.0461009	-0.0337863	0.0366156	-0.0360138	-0.00983132	-0.0290291	-0.00906946	0.00219525	-0.00913499	0.0111545	0.00629626	-0.0013516	0.00501014	4.39737e-09
trim.OT8	0.0414351	-0.189177	0.0712167	-0.0979105	0.0295529	-0.0583938	-0.0338713	0.0125484	-0.0406292	0.05014	-0.0335644	0.0730279	-0.0487284	-0.0203673	-0.079209	-0.0254617	-0.00757139	0.00429261	-0.0319346	0.0308142	0.0178453	0.0332136	0.00855872	0.00313352	0.00424829	-0.010657	-0.0103849	0.00358133	-0.000462405	4.39737e-09
trim.OT9	0.180371	-0.209418	-0.0187559	0.0753741	0.026053	0.000699609	-0.00449734	-0.0565944	-0.0610485	0.0269653	-0.0394437	-0.0567007	0.0252037	-0.0445805	0.00205261	-0.00785969	0.0092568	0.0140134	-0.0158963	0.0507117	-0.0286576	-0.0477114	0.0391095	-0.00285146	-0.0190433	0.011898	-0.0012772	-0.00598488	0.00155033	4.39737e-09
trim.OT10	0.118906	-0.193403	-0.0646358	0.00705696	0.0740075	0.0416629	-0.0581056	-0.00458114	0.0679341	-0.0120276	-0.0317101	-0.0658666	-0.00505699	-0.0199468	0.00432004	0.0206523	-0.0118436	0.0602798	-0.026601	-0.0414738	0.0451336	0.0252009	0.0135571	0.00422737	0.00706515	-0.0129891	0.0102056	-0.0036256	0.00330181	4.39737e-09
trim.OT11	-0.0153503	0.263918	0.00317649	0.0526132	-0.0168028	-0.0494065	-0.108661	-0.0471302	-0.021409	0.0555357	-0.0206992	0.0324571	0.0973046	0.00626136	0.00892241	0.00834539	0.0121642	0.0421053	0.0103942	0.00599964	0.0164007	0.026571	-0.0125368	-0.0161289	0.00427218	0.017918	0.00139384	0.00726651	-0.00573107	4.39737e-09
trim.OT12	0.0357895	0.16416	0.109606	0.130159	-0.00643587	0.013473	-0.0512521	-0.000685833	0.00526512	0.0136886	-0.0146927	0.0589766	-0.0184258	0.00959864	0.0334211	-0.0273357	-0.0465604	-0.0400303	-0.019354	-0.0127531	0.00527101	-0.0262455	0.0434096	0.00849435	0.0109685	-0.0171917	0.0207825	0.00124213	-0.00157913	4.39737e-09
trim.OT13	0.121901	0.0394881	0.00771254	-0.0750806	0.0310185	0.12024	-0.0219751	-0.0225018	0.0317285	0.101053	-0.00668505	-0.0164639	0.0149033	0.00963692	0.0118276	0.00317343	-0.0163827	-0.0340166	-0.0239229	0.00932459	-0.0566629	0.0298152	-0.0387845	0.0103197	-0.00123119	-0.00162055	0.00567592	0.00164208	0.0078619	4.39737e-09
trim.OT14	-0.418392	-0.0608826	-0.0275338	-0.0891403	0.0340371	-0.0316126	0.0297511	-0.0742011	0.0111208	0.0289783	-0.0475525	0.0158797	-0.00203199	0.020803	0.0510868	0.0557907	-0.0584186	0.00543287	0.0214791	0.0178696	0.0127214	-0.0282567	-0.00472133	0.0158882	0.0178405	-0.00644742	-0.0115486	-0.00701698	0.000279786	4.39737e-09
trim.OT15	0.0659845	0.150927	-0.00962529	0.0484486	-0.0269322	0.0344634	-0.0107865	-0.0741396	0.0355013	-0.105078	-0.0223576	0.0399643	0.0101754	0.0146261	-0.0493943	0.0303241	0.0192566	-0.0158498	0.0151878	0.0236255	0.00550412	0.00696497	0.00337335	-0.0206061	-0.00122453	-0.00726478	-0.00470688	-0.00945454	0.0183346	4.39737e-09
trim.OT16	0.109791	0.0185882	0.0167774	-0.132863	0.0603761	0.00906929	0.00280458	0.0145609	0.0587292	-0.0523034	0.0145649	-0.00568673	0.0767106	-0.0259034	0.0150756	-0.070501	0.00304184	-0.0193464	0.0539374	0.0199715	0.00140093	0.016008	0.0229557	0.0199481	0.000248525	-0.00998126	-0.00339559	-0.00978841	-0.00736787	4.39737e-09

## Sheet: Weighted UniFrac
Sample	PCo 1	PCo 2	PCo 3	PCo 4	PCo 5	PCo 6	PCo 7	PCo 8	PCo 9	PCo 10	PCo 11	PCo 12	PCo 13	PCo 14	PCo 15	PCo 16	PCo 17	PCo 18	PCo 19	PCo 20	PCo 21	PCo 22	PCo 23	PCo 24	PCo 25	PCo 26	PCo 27	PCo 28	PCo 29	PCo 30
trim.HC1	-0.554276	-0.35918	0.0843374	0.019867	0.00593293	0.0047614	0.0152538	0.0148873	-0.0282897	0.0315846	-0.00486836	-0.0202471	-0.0102013	-0.0023904	0.00393414	0.00407635	-0.00187131	0.00500965	-0.00191089	-0.000668944	0.00232861	0.00298126	-0.00391222	0.00434485	-0.00251489	-0.00269894	0.0010021	0.00323069	-5.69665e-05	-4.08954e-09
trim.HC2	-0.554201	-0.358788	0.0833458	0.0183806	0.00522107	0.00560649	0.0159278	0.014714	-0.0275067	0.0315988	-0.0100964	-0.0199104	-0.00764541	-0.00464497	0.00672623	0.00385065	8.08628e-05	-0.00375273	0.00275364	-0.00118757	-0.00214414	-0.00303056	0.00363655	-0.00417758	0.0028378	0.00278915	-0.00113111	-0.00315457	6.29181e-05	-4.08954e-09
trim.HC3	-0.244828	-0.21492	-0.152492	0.0694253	-0.118345	0.0330023	-0.145226	-0.068177	-0.00689618	-0.0238467	-0.0023634	0.00705224	0.00561485	0.00255216	-0.00627654	-0.00463443	-0.00125432	0.000304811	-0.000864432	0.000810066	0.000198429	5.76047e-05	-1.18021e-05	-1.61488e-05	-9.19595e-05	3.57379e-05	0.000115311	-0.000139573	3.76391e-07	-4.08954e-09
trim.HC4	-0.542905	0.296315	0.171514	0.0424071	0.0705974	0.175813	0.0190584	-0.0580285	0.00112449	-0.0285302	0.0174036	0.00341371	0.0119781	-0.00128717	-0.00124469	-0.00614644	-0.000508823	0.000924851	-0.00114406	0.000654092	0.000535732	8.14855e-06	-0.000177996	-0.000336541	-0.000205494	0.000127029	5.36005e-05	-6.98365e-05	-1.11804e-05	-4.08954e-09
trim.HC5	0.200087	0.00364084	0.0221754	-0.0245516	-0.000490698	0.004525	-0.00715541	0.0100704	-0.0290262	-0.0105522	-0.00316559	0.000525075	0.00620969	0.00556475	-0.00142985	0.00430394	0.00308027	0.00532474	0.00750777	0.00167641	-0.00275838	-0.00179658	0.00313148	-0.000311938	-0.000741587	0.00496569	-0.00360245	0.00467499	4.35678e-05	-4.08954e-09
trim.HC6	-0.267597	-0.0567472	-0.266972	0.0482075	0.0834298	-0.067962	0.0963132	-0.0440132	-0.0629534	-0.0218539	0.022805	0.0181511	0.012181	-0.00530216	0.00167171	-0.00726474	0.000774981	0.000186143	-0.00163237	0.000595222	0.000419361	0.000290541	-6.9977e-05	-0.000289589	-0.000227178	5.39517e-05	-4.13172e-05	-8.12754e-05	-3.14318e-06	-4.08954e-09
trim.HC7	0.194196	0.00668143	0.0180866	-0.0292708	0.000878931	0.00268254	-0.000836354	0.00931605	-0.0301744	-0.0192802	-0.000561244	-0.0122587	0.00309261	0.00638948	-0.0036107	0.00916366	0.004923	0.0115718	0.00912754	0.00385174	-0.0122694	0.00237802	-0.00209007	0.0037313	-0.00163743	0.000918744	0.00235462	-0.00259083	-0.000391198	-4.08954e-09
trim.AT1	-0.548208	0.288636	0.126831	0.00390157	0.100328	-0.189132	-0.0733274	-0.00934265	0.0085519	0.00285403	-0.00578805	0.0149288	0.00120802	0.00232888	-0.00859109	0.00241534	-0.000236021	-0.00149547	0.000796885	0.000411441	-0.000679808	1.78818e-05	0.000269764	0.000234284	9.2259e-05	-9.06098e-05	6.95267e-05	7.82544e-06	2.21146e-06	-4.08954e-09
trim.AT2	-0.39676	-0.25976	-0.0170633	-0.120499	-0.015015	0.0116927	0.0339214	0.0591255	0.0856216	-0.0539036	-0.00174702	0.045424	-0.0046524	0.0135556	-0.00800571	-0.00102405	0.00363224	-0.00255065	0.000673446	0.00128664	-0.000722725	-0.000434883	0.000631576	-3.09896e-05	-0.000329466	-0.000216237	0.000135222	7.62513e-05	-1.53009e-05	-4.08954e-09
trim.AT3	0.185962	0.0333188	0.0206658	-0.0216255	0.00861516	-0.0114904	-0.00692246	0.0329256	-0.0340826	-0.02998	-0.00213254	-0.0294203	-0.018433	0.0105106	-0.0183753	-0.0188095	0.00531753	0.00372422	-0.00342411	-0.00329487	0.0106676	-0.00703899	0.000942107	-0.00162774	-0.00321335	0.000998051	0.00163671	-0.00078017	-0.000256648	-4.08954e-09
trim.AT4	0.201187	0.00592825	0.0257601	-0.0155837	0.000903287	0.00562513	-0.00654668	0.0195375	-0.0333701	-0.0143321	-0.00602436	-0.00237281	0.00473781	0.00666384	-0.00639558	-0.00188759	0.00373487	0.00558041	0.00502723	-0.00237983	-0.000859234	0.00485926	0.00143048	-0.00571589	0.0052143	-0.00484837	-0.000953241	0.00135759	-0.000358775	-4.08954e-09
trim.AT5	0.163128	-0.0155542	-0.00245568	-0.0567175	0.00978444	-0.00312694	-0.00412447	-0.00400256	0.00790171	-0.00873974	0.00636476	-0.0106195	0.00862823	-0.0204808	0.00631205	0.00134303	-0.019664	-0.00172656	0.00251136	0.00129925	-0.00499568	-0.0150464	0.00285428	0.000922504	0.000378343	-0.00289574	0.000750299	0.000785431	4.91206e-05	-4.08954e-09
trim.AT6	-0.335268	0.301827	-0.257098	-0.0512376	0.0801477	0.0781669	-0.0488107	0.0856969	0.0144989	0.0270627	-0.0055875	-0.0216695	-0.0117711	-0.00316169	0.00751653	0.00833596	-0.00175783	-0.000425483	0.000156493	-0.000894974	-5.80508e-05	0.00158073	-0.000522753	-2.25054e-05	0.000252399	0.000230727	-0.000209955	5.80204e-05	9.48499e-06	-4.08954e-09
trim.AT7	0.191093	-0.0178589	0.0250209	-0.0178619	0.000538218	0.00243576	-0.00283425	0.0157465	-0.00752128	-0.00879421	-0.00858988	0.00888404	0.0170951	-0.00834135	0.00350774	-0.00711495	-0.00898358	-0.0071564	0.00402672	-0.0090013	0.00666791	0.00246653	-0.000477128	0.00766008	0.00461697	0.0017357	-0.000684464	-0.000848868	-0.000220388	-4.08954e-09
trim.OT1	0.204105	-0.0159831	-0.0134582	0.0603458	0.00907678	-0.00545857	0.0177388	-0.032237	0.0315687	-0.00941104	0.0136692	-0.00471333	-0.00925867	0.000336969	-0.00940976	0.0460016	0.00235472	0.00400973	0.00321386	0.0022646	0.00774044	-0.00358606	-0.00559277	-0.000745549	0.00233985	0.000603611	0.000385722	-0.000133475	1.26295e-05	-4.08954e-09
trim.OT2	0.114731	0.0447022	-0.0572141	-0.1114	0.0156507	0.0242817	0.0401475	-0.0900732	0.021601	0.0465142	-0.0662924	0.00424296	-0.00902404	-0.00111519	-0.0261892	-0.00451783	-0.000129355	-0.000614808	0.000992069	0.00022717	-0.00056628	0.000587148	0.000737946	0.000266921	-0.000137439	-4.95001e-05	0.000231724	6.28712e-05	8.43563e-06	-4.08954e-09
trim.OT3	0.219989	0.0035886	0.0376494	0.00443211	-0.00136942	0.0148524	-0.00888241	0.0294592	-0.0319368	0.0103228	-0.0181532	0.0210897	0.0112529	4.15372e-05	0.00236967	0.00366099	0.000366499	-0.0068608	-0.0140134	0.00753819	0.000441063	-0.00231359	-0.00525737	0.00028561	-0.00224755	-0.00131741	-0.00522956	-0.001687	-0.000217727	-4.08954e-09
trim.OT4	0.15223	0.0402071	0.00526158	-0.0529628	0.0137305	-0.0238405	0.000921895	-0.0582036	0.012167	-0.0270072	-0.0224696	-0.0146784	-0.0190605	0.0258104	0.0520608	-0.000893769	0.00761222	-0.00365927	-0.00210232	-0.00115727	0.000462108	-0.000382083	-0.000288079	0.000230511	0.000163707	-0.000439759	7.6894e-06	7.82182e-05	2.78381e-05	-4.08954e-09
trim.OT5	0.203923	-0.0170286	-0.00855427	0.113546	0.0125333	-0.00118266	0.0195516	0.00277249	0.0218151	-0.000114392	0.0112678	-0.0243029	0.00437151	0.0336423	-0.0165982	0.0125826	-0.00525103	-0.0159728	-0.0116502	-0.00651152	-0.00620852	0.00222315	0.00528701	0.000983109	-0.00108545	-0.00042122	4.27112e-05	0.000407967	1.21414e-06	-4.08954e-09
trim.OT6	0.150451	-0.000880283	0.00934106	-0.085871	-0.0185102	0.00671496	-0.00866615	-0.0133896	-0.001594	0.0680196	0.0572157	0.0211698	4.7285e-06	0.0394793	0.00187206	-0.0113724	-0.00914544	0.00527368	0.0024216	0.00366186	0.0023753	-0.000569436	-0.000862762	-0.000111663	0.00089458	0.00030454	0.000509114	-0.000432804	2.44578e-05	-4.08954e-09
trim.OT7	0.210743	-0.0134296	0.0185709	0.0285696	-0.000848268	0.00783816	-0.00594513	-0.000730726	0.0114721	0.0208843	-0.0032436	0.0354478	0.0115444	-0.016013	0.0164979	0.0151846	-0.00680013	0.00467678	0.00626963	-0.00695021	0.00418784	0.00405795	0.00592299	-0.00296425	-0.0057025	-0.00037711	0.000612016	-0.000797766	-0.000193541	-4.08954e-09
trim.OT8	0.193858	-0.00375035	-0.00926512	0.180823	0.0222845	-0.00675009	0.0108738	0.014674	0.060222	0.0161258	-0.00671495	0.0134575	-0.0142441	-0.00558852	0.00333732	-0.0176762	0.00383881	0.0229511	-0.00723954	-0.00421529	-0.00365627	-0.00299672	-0.000676719	0.00108914	0.00152066	0.000158817	-0.00115087	-0.000227766	7.48553e-05	-4.08954e-09
trim.OT9	0.220501	0.00432649	0.0376318	0.00595133	-0.0011933	0.0144672	-0.00975493	0.0318548	-0.0315722	0.00533822	-0.0156939	0.0208173	0.00879278	-0.00965073	0.00590599	0.00505407	0.00514078	0.00068601	-0.0161381	0.00929762	0.00185812	0.00174739	0.00521492	0.000368235	0.00259902	0.0011781	0.00480162	0.000862701	0.000155717	-4.08954e-09
trim.OT10	0.202904	-0.0126336	-0.00424201	0.163984	0.0166046	-5.33905e-05	0.0105687	0.0209431	0.0371135	0.0132191	-0.007241	-0.00607519	-0.000619353	-0.00307031	0.00276607	-0.0180198	0.00403216	-0.0170833	0.0178583	0.0103945	0.0019879	0.000763292	-0.000710693	-0.000280082	-0.000579654	-0.000384089	0.000936462	0.000421622	-6.58267e-05	-4.08954e-09
trim.OT11	0.0891374	-0.0894647	-0.000609498	-0.079651	0.00103724	-0.0430938	0.00350226	-0.0106694	0.0678246	-1.70846e-05	0.0123902	-0.0509301	0.0466208	-0.014246	0.0027431	-0.008649	0.00104789	0.00471621	-0.00643145	0.00155385	0.00124746	0.00453533	-0.0029119	-0.00253658	-0.000640807	0.00103349	-2.80364e-05	-3.04445e-05	2.26759e-05	-4.08954e-09
trim.OT12	0.192965	0.00106495	0.0249987	-0.0183271	0.0045989	0.000996424	-0.00209375	0.0176202	-0.0258239	-0.0227158	-0.00245821	-0.0123604	0.00152712	0.00412685	-0.00757866	0.00110622	0.00122354	0.00678673	0.00722126	0.00181322	0.00295363	0.00396438	0.00329101	0.00238974	-0.000955684	-0.00241708	-0.00184485	-0.00183342	0.000878622	-4.08954e-09
trim.OT13	0.164105	-0.000265405	0.015733	-0.0722387	-0.0167923	0.00389225	-0.0162765	-0.0225133	0.00553356	0.0222192	0.0477963	0.0035487	-0.0166987	-0.0310813	-0.00375172	-0.000502129	0.0282053	-0.00968691	-0.00160104	-0.00378756	-0.00245375	-0.000951211	0.00208441	0.00182391	-9.22541e-05	-0.000939568	-0.000768092	9.26487e-05	-1.1637e-05	-4.08954e-09
trim.OT14	-0.41183	0.367517	-0.00599736	0.0231182	-0.256507	-0.0388561	0.0644843	0.0191791	-0.00451345	0.00827233	-0.00538421	-0.00556974	0.00475766	-0.000195841	0.00307814	0.0020045	0.00154593	0.000601571	0.000650393	-0.000603326	0.000179803	-0.0011767	0.000187455	0.000205439	4.31725e-05	-0.000214762	1.16045e-05	5.05535e-05	8.3943e-06	-4.08954e-09
trim.OT15	0.183537	0.0343702	0.0355829	-0.024421	-0.0306529	-0.0200674	0.00846535	-0.0119103	0.000468864	-0.0268566	0.0195785	-0.00444732	-0.0461481	-0.0243173	-0.00241845	-0.00600027	-0.0223325	-0.00304855	-0.00479463	0.0029736	-0.00202409	0.00825096	-0.00170332	-0.00173892	2.61723e-05	0.00131152	-0.000521226	8.54598e-05	-6.78956e-06	-4.08954e-09
trim.OT16	0.217041	0.00412008	0.0329156	-0.000738749	-0.00216932	0.0136599	-0.00932591	0.0247684	-0.0322238	0.00191941	-0.00991584	0.0214229	0.00813922	-0.000115999	-0.000423941	-0.00457046	0.00102271	-0.00829467	0.00173831	-0.00965677	-0.00485505	-0.00144634	-0.0103564	-0.00362967	-0.000576532	0.000865543	0.00250913	0.000554953	0.000426602	-4.08954e-09
